# Supplementary material for: Functional Ex Vivo Tissue-Based Chemotherapy Sensitivity Testing for Breast Cancer
Source: Cancers (Basel). 2022 Feb 28;14(5):1252. doi: 10.3390/cancers14051252 (PMC8909506; doi:10.3390/cancers14051252)
Supplement: Supplementary file 1 [file cancers-14-01252-s001.zip]

Archive with 1 entries (1 files):
- cancers-1584655-supplementary.pdf
